# Supplementary material for: Multilocus re-evaluation of species boundaries in the Central European Psilopteryx psorosa species group (Trichoptera, Limnephilidae) with shallow morphological differentiation
Source: Zookeys. 2026 Jul 1;1283:323–42. doi: 10.3897/zookeys.1283.193317 (PMC13347112; doi:10.3897/zookeys.1283.193317)
Supplement: Supplementary material 1 — Occurences [file zookeys-1283-323_article-193317__-s001.xlsx]

## Sheet: Hárok1
Sample Code	Locality	Region	Country	Sampling date	Latitude	Longitude
MA1145	Tributary of the Selecký stream	Považský Inovec Mts.	Slovakia	22_10_2021	48.7580556	18.0216667
MA1146	Jarabina stream	Považský Inovec Mts.	Slovakia	19_10_2021	48.7738889	18.0536111
MA1147	Jarabina stream	Považský Inovec Mts.	Slovakia	19_10_2021	48.7738889	18.0536111
MA1148	Jarabina stream	Považský Inovec Mts.	Slovakia	19_10_2021	48.7738889	18.0536111
MA1149	Inovec stream	Považský Inovec Mts.	Slovakia	19_10_2021	48.7697222	18.0536111
MA1150	The spring of the Selecký stream	Považský Inovec Mts.	Slovakia	22_10_2021	48.7562500	18.0276667
MA1151	The spring of the Selecký stream	Považský Inovec Mts.	Slovakia	22_10_2021	48.7562500	18.0276667
MA1152	The spring of the Selecký stream	Považský Inovec Mts.	Slovakia	22_10_2021	48.7562500	18.0276667
MA1153	Right tributary upstream of Trčkov in the Trčkov National Nature Reserve (NNR)	Orlické Mts.	Czech Republic	25_10_2022	50.3109444	16.4096389
MA1154	Right tributary upstream of Trčkov in the Trčkov National Nature Reserve (NNR)	Orlické Mts.	Czech Republic	25_10_2022	50.3109444	16.4096389
MA1155	Stream in the Bukačka National Nature Reserve (NNR)	Orlické Mts.	Czech Republic	25_10_2022	50.3355556	16.3755556
MA1156	Left tributary upstream of Trčkov in the Trčkov National Nature Reserve (NNR)	Orlické Mts.	Czech Republic	25_10_2022	50.3130556	16.4085000
MA1157	National park Šumava	Bohemian Forest	Czech Republic	30_09_2010	49.0738889	13.3994444
MA1158	National park Šumava	Bohemian Forest	Czech Republic	30_09_2010	49.0738889	13.3994444
MA1159	National park Šumava	Bohemian Forest	Czech Republic	30_09_2010	49.0738889	13.3994444
MA1160	National park Šumava	Bohemian Forest	Czech Republic	30_09_2010	49.0738889	13.3994444
MA1161	National park Šumava	Bohemian Forest	Czech Republic	30_09_2010	49.0738889	13.3994444
MA1162	National park Šumava	Bohemian Forest	Czech Republic	30_09_2010	49.0738889	13.3994444
MA1163	Tributatory of Grosser Arbersee	Bohemian Forest/Bayerischer Wald	Germany	27_09_2010	49.0983333	13.1516667
MA1164	Eliášov potok in the Božídarské rašeliniště National Nature Reserve (NNR)	Ore Mts.	Czech Republic	13_10_2022	50.3905556	12.8991667
MA1165	Eliášov potok in the Božídarské rašeliniště National Nature Reserve (NNR)	Ore Mts.	Czech Republic	13_10_2022	50.3905556	12.8991667
MA1166	Tributatory of the Strašidla stream	Králický Snežník Mt. (National Nature Reserve)	Czech Republic	27_10_2022	50.1911111	16.8261111
MA1167	Tributatory of the Strašidla stream	Králický Snežník Mt. (National Nature Reserve)	Czech Republic	27_10_2022	50.1911111	16.8261111
MA1168	Tributatory of the Strašidla stream	Králický Snežník Mt. (National Nature Reserve)	Czech Republic	27_10_2022	50.1911111	16.8261111
MA1169	Tributatory of the Strašidla stream	Králický Snežník Mt. (National Nature Reserve)	Czech Republic	27_10_2022	50.1911111	16.8261111
MA1170	Tributatory of the Strašidla stream	Králický Snežník Mt. (National Nature Reserve)	Czech Republic	27_10_2022	50.1911111	16.8261111
MA1171	Česnekový stream	Hrubý Jeseník Mts.	Czech Republic	26_10_2022	50.1036667	17.2232778
MA1172	Česnekový stream	Hrubý Jeseník Mts.	Czech Republic	26_10_2022	50.1036667	17.2232778
MA1173	Morava	Králický Snežník Mt. (National Nature Reserve)	Czech Republic	27_10_2022	50.2000000	16.8436111
MA1174	Morava	Králický Snežník Mt. (National Nature Reserve)	Czech Republic	27_10_2022	50.2000000	16.8436111
MA1175	Morava	Králický Snežník Mt. (National Nature Reserve)	Czech Republic	27_10_2022	50.2000000	16.8436111
MA1176	The spring of Střední Opava	Hrubý Jeseník Mts.	Czech Republic	26_10_2022	50.0936667	17.2363056
MA1177	The spring of Střední Opava	Hrubý Jeseník Mts.	Czech Republic	26_10_2022	50.0936667	17.2363056
MA1178	The spring of Střední Opava	Hrubý Jeseník Mts.	Czech Republic	26_10_2022	50.0936667	17.2363056
MA1179	The spring of Střední Opava	Hrubý Jeseník Mts.	Czech Republic	26_10_2022	50.0936667	17.2363056
MA1180	The spring of Střední Opava	Hrubý Jeseník Mts.	Czech Republic	26_10_2022	50.0936667	17.2363056
MA1181	The spring of Střední Opava	Hrubý Jeseník Mts.	Czech Republic	26_10_2022	50.0936667	17.2363056
MA1182	National park Šumava	Bohemian Forest	Czech Republic	22_09_2023	49.0205556	13.5252778
MA1183	National park Šumava	Bohemian Forest	Czech Republic	23_09_2023	49.0591667	13.5425000
MA1184	National park Šumava	Bohemian Forest	Czech Republic	23_09_2023	49.0633333	13.5408333
MA1185	National park Šumava	Bohemian Forest	Czech Republic	23_09_2023	49.0633333	13.5408333
MA1186	National park Šumava	Bohemian Forest	Czech Republic	23_09_2023	49.0633333	13.5408333
MA1187	Tributatory of the Gaderský potok	Veľká Fatra Mts.	Slovakia	02_10_2025	48.8880278	19.0696944
MA1188	Lačňovský Canyon below the ponds	Branisko Mts.	Slovakia	08_10_2023	49.0546275	20.9387944
MA1189	Voroblík Canyon	Branisko Mts.	Slovakia	07_10_2023	49.0612997	20.9158403
MA1190	Voroblík Canyon	Branisko Mts.	Slovakia	07_10_2023	49.0612997	20.9158403
MA1191	Francova Valley	Branisko Mts.	Slovakia	07_10_2023	48.9758164	20.8993431
MA1192	Lačňovský Canyon	Branisko Mts.	Slovakia	08_10_2023	49.0546275	20.9387944
MA1193	Francova Valley	Branisko Mts.	Slovakia	07_10_2023	48.9758164	20.8993431
MA1194	Francova Valley	Branisko Mts.	Slovakia	07_10_2023	48.9758164	20.8993431
MA1195	Francova Valley	Branisko Mts.	Slovakia	07_10_2023	48.9758164	20.8993431
MA1196	Francova Valley	Branisko Mts.	Slovakia	07_10_2023	48.9758164	20.8993431
MA1197	Francova Valley	Branisko Mts.	Slovakia	07_10_2023	48.9758164	20.8993431
MA1198	Francova Valley	Branisko Mts.	Slovakia	07_10_2023	48.9758164	20.8993431
MA1199	Francova Valley	Branisko Mts.	Slovakia	07_10_2023	48.9758164	20.8993431
MA1200	Francova Valley	Branisko Mts.	Slovakia	07_10_2023	48.9758164	20.8993431
MA1201	Suchý stream	Branisko Mts.	Slovakia	07_10_2023	49.0431078	20.9047681
MA1202	Suchý stream	Branisko Mts.	Slovakia	07_10_2023	49.0431078	20.9047681
