# Supplementary material for: Multilocus re-evaluation of species boundaries in the Central European Psilopteryx psorosa species group (Trichoptera, Limnephilidae) with shallow morphological differentiation
Source: Zookeys. 2026 Jul 1;1283:323–42. doi: 10.3897/zookeys.1283.193317 (PMC13347112; doi:10.3897/zookeys.1283.193317)
Supplement: Supplementary material 2 — PCR conditions [file zookeys-1283-323_article-193317__-s002.xlsx]

## Sheet: Hárok1
			COI	cytB	wg
	REACTION MIXTURE	AccuStartTM II PCR ToughMix (QuantaBio)	5 μl	5 μl	5 μl
		Primer 1	0,4 μl	0,4 μl	0,4 μl
		Primer 2	0,4 μl	0,4 μl	0,4 μl
		GelTrack Loading Dye	0,2 μl	0,2 μl	0,2 μl
		Nuclease-free water (Sigma-Aldrich)	2 μl	3 μl	3 μl
		Template (DNA)	2 μl	1 μl	1 μl
	PCR PROGRAM	Initial denaturation	94°C, 2 min	94°C, 2 min	95°C, 3 min
		Denaturation	94°C, 30 s	94°C, 30 s	95°C, 30 s
		Annealing	49°C, 40 s	47°C, 40 s	56°C, 45 s
		Elongation	72°C, 60 s	72°C, 50 s	72°C, 90 s
		Number of cycles	36 cycles	36 cycles	37 cycles
		Final elongation	72°C, 10 min	72°C, 10 min	72°C, 8 min
COI	LCO1490-JJ	5´CHACWAAYCATAAAGATATYGG 3´
	HCO2198-JJ	5´AWACTTCVGGRTGVCCAAARAATCA 3´
cytB	CB3	5´GAGGAGCAACTGTAATTACTAA 3´
	CB4	5´AAA AGAAAAGTATCATTCAGGTTGAAT 3´
wg	Wg550f	5´ATGCGTCAGGARTGYAARTGYCAYGGYATGTC 3´
	WgAbRz	5´CACTTNACYTCRCARCACCARTG 3´
